# Supplementary material for: Feasibility of Nanostructured Lipid Carrier Loaded with Alpha-Mangostin and Clove Oil for Canine Periodontal Therapy
Source: Animals (Basel). 2024 Jul 17;14(14):2084. doi: 10.3390/ani14142084 (PMC11273492; doi:10.3390/ani14142084)
Supplement: Supplementary file 1 [file animals-14-02084-s001.zip]

Archive with 1 entries (1 files):
- animals-3093697-supplementary.pdf
